# Supplementary material for: Poly ε-Caprolactone Nanoparticles for Sustained Intra-Articular Immune Modulation in Adjuvant-Induced Arthritis Rodent Model
Source: Pharmaceutics. 2022 Feb 26;14(3):519. doi: 10.3390/pharmaceutics14030519 (PMC8953799; doi:10.3390/pharmaceutics14030519)
Supplement: Supplementary file 1 [file pharmaceutics-14-00519-s001.zip]

Archive with 1 entries (1 files):
- pharmaceutics-1604533-supplementary.pdf
